# Supplementary material for: RBM15-mediated N6-methyladenosine modification affects COVID-19 severity by regulating the expression of multitarget genes
Source: Cell Death Dis. 2021 Jul 23;12(8):732. doi: 10.1038/s41419-021-04012-z (PMC8298984; doi:10.1038/s41419-021-04012-z)
Supplement: Supplementary file 4 — Supplementary Table 1 [file 41419_2021_4012_MOESM4_ESM.xlsx]

## Sheet: Sheet1
	Clinical and pathological characteristics of the microarray samples
	ID	Age (years)	Sex	Admission level	Hospitalized duration
	S1	54	M	ICU	9
	S2	51	M	ICU	6
	S3	60	M	ICU	4
	M1	53	F	Floor	2
	M2	55	M	Floor	2
	M3	51	M	Floor	2
	N1	56	M	-	-
	N2	56	F	-	-
	N3	54	M	-	-
