# Supplementary material for: RBM15-mediated N6-methyladenosine modification affects COVID-19 severity by regulating the expression of multitarget genes
Source: Cell Death Dis. 2021 Jul 23;12(8):732. doi: 10.1038/s41419-021-04012-z (PMC8298984; doi:10.1038/s41419-021-04012-z)
Supplement: Supplementary file 5 — Supplementary Table 2 [file 41419_2021_4012_MOESM5_ESM.xlsx]

## Sheet: Sheet1
GENE
SLC16A3
SNAP47
PELP1
SLC35B2
CLUH
GTF2IRD1
EGLN2
GPRIN1
PTPRS
EIF4G1
EXTL3
CATG00000112846.1
SLC12A8
GALNT7
STIL
GSE1
DDX3X
POMT2
KIAA0513
ZNF286A
EMC9
CDH1
AIMP2
TLE2
NUDT9
KLC2
RTN4RL2
MTRNR2L3
EYA4
RP3-412A9.11
TM2D2
TLE3
COPS7A
SLC46A1
CARHSP1
PKP4
ZDHHC9
MDGA2
LNX1
FOXP2
SC5D
C9orf24
EDAR
DCTN5
SYT17
CASP1
CYP2R1
C2orf80
OR14A2
IGF2
CATG00000111842.1
CSNK1G3
PKD1L3
CATG00000096311.1
COL14A1
PTX4
SLC12A5
CATG00000034808.1
SCNN1A
CATG00000117912.1
RBP4
ZNF575
RPS6KA2
KCNJ10
MME
CATG00000086911.1
CASP5
CATSPERD
C19orf67
KCNK7
CATG00000040741.1
GNAI2
ERI2
DOHH
MCC
DNAH2
NFASC
FAM174B
TSPEAR
FSHR
RP11-506B6.7
DNAJC5B
ACOT7
ADAMTSL5
SLC7A3
CATG00000001209.1
CAMK1G
IFIT3
ADAMTS14
PHYHD1
BATF2
CARD10
OR51T1
AC020629.1
OR8J3
BCO2
ZSCAN22
NEDD1
RP11-81A22.5
ZNF780A
THPO
KIF27
CCDC134
CADPS
NR4A3
HTR3A
RAPGEF3
DQ574239
ZNF573
PROM1
SLC9A7
TRIQK
ABLIM3
PLXNA2
SUCNR1
CAMSAP2
NBL1
RP11-624J6.2
PEX5L
LCN8
YPEL4
NAT6
XPNPEP3
VILL
C9orf153
SLC36A1
CEACAM20
TMCC3
EPHA7
NAA20
ZFP41
SLC7A9
NAT1
HBG2
BRCA1
KRBOX4
RAET1E
FBXL12
SNTB1
PLIN5
PDE4B
POP1
L3MBTL4
CNTN4
OR2T10
SOCS1
CRYBA4
SPRED2
CCDC27
NEURL1B
NPSR1
TIPARP
HOXB5
HAO1
CSPG4
BCL11A
CPNE6
C5orf58
CATG00000010761.1
C3orf49
GPR182
CATG00000101285.1
IRF5
ODF2
TMEM163
HBE1
KCNH5
CTD-2514A21.4
PLXNB1
AOC3
NDUFS8
ETV4
GKN2
CATG00000053459.1
ELOF1
IL1RN
TTLL11
TAF6
RAB3IP
TYW1B
DYM
ELMO1
STXBP2
BTN2A1
VWA2
RXFP1
SPECC1L
CCNB2
CATG00000114676.1
COX6B2
SLC6A15
SFXN3
TSLP
BRCA2
RAB3C
MRPL30
IGSF23
ODF3
MARCH7
FAM3B
PI16
CATG00000032703.1
CATG00000040991.1
OR4K15
SPTSSB
DACT3
MYBPH
ART1
C14orf180
EDDM3A
KLK14
ADGRG2
TMC4
CFAP44
KIAA1755
C20orf195
ATCAY
PPP2R3A
KLC3
TPRX1
DPPA5
LCE1E
RNF138
FN1
ANGPTL6
TFAP2A
STXBP6
MTX3
CATG00000047844.1
CCDC63
FGFR3
DCP1B
CATG00000023985.1
AC016559.1
TRIM2
FAF1
CENPJ
WDR17
TMIGD3
DLGAP5
CDK17
SLC17A5
TARM1
MX1
AZI2
PDGFD
CAPN5
ARHGAP36
SORBS1
TCERG1L
TRIM55
GJA9
ACTL7A
ACVR1C
GBGT1
CATG00000050093.1
CD19
CADM3
DOPEY2
ZNF790
SPTBN2
PNPLA5
CRYAB
CELF2
MFSD10
TENM2
PLCB4
SPON1
CYTIP
TERT
B3GALNT2
TMEM256
PDE2A
SERPINA7
OLFM1
SHISA5
TGIF2-C20orf24
LSMEM2
LASP1
MRPS27
IL6ST
PA2G4
TOM1L2
MARCKSL1
PPRC1
NTMT1
ACTB
TOMM40
RPL13
GPS1
ZNF623
SLC39A1
ORC6
TRABD
CDYL
PRDX1
CDKN2A
SLC4A2
ATP5G2
TCOF1
IVD
FGFRL1
ALDOA
LAMTOR1
LSM4
SSX2IP
LITAF
TUBA1B
NLE1
ATG5
NSDHL
KLHL8
PCF11
VPS25
PRR11
ASNS
EPHB4
RAB11B
ATRAID
ZNF668
MOGS
ENTPD6
HEXA
IRF2BP1
FIBCD1
RAVER1
QPRT
PRSS53
CREBL2
LIG1
CCDC86
RPL17
ELOVL1
SS18L1
PTGES3
CATG00000038258.1
SLC11A2
PDE4D
GNAL
RPS27A
MPG
CHD3
UHMK1
GSR
FAM173A
KCTD1
IER3IP1
PTRH2
PRKACA
SLC50A1
CTD-2207O23.3
PPP6R3
COQ4
RPL10
ADAMTS16
SYTL2
SNAP91
OR9K2
MTG1
CACNA1G
KAT7
CATG00000032667.1
TMEM143
CHN2
RPS27L
KRBA2
AAGAB
GGN
NEK1
NAF1
CEACAM3
TTC39C
RFC2
RPL3L
PLA2G2D
KLK8
DMAP1
RP11-680F20.6
ZNF566
NUTM1
ABCB10
NDRG2
DCT
PRR5-ARHGAP8
RPE
F10
SSR3
CASP4
CDH16
DDR2
UBP1
JUP
RBPMS
RGS6
TTC27
SLAMF7
SPIRE1
FGFR4
BEST3
DHRS4
TMEM45A
TBC1D22B
SYNJ2BP-COX16
DUSP12
KIR2DL1
IGF2BP2
IL5RA
CATG00000032673.1
ZNF667
FCRLB
DDHD1
DNPH1
DSTN
SUSD5
NSUN6
CATG00000038628.1
MFGE8
RUFY1
PAK3
RNF31
P4HA1
BIN1
CACNA1H
ZNF3
G2E3
TEX101
LPIN1
RPP30
INS-IGF2
OTX1
ZBTB49
RASA3
FAM129C
TMEM150C
UBE2G2
CLEC3B
PARP3
STARD8
TGFBR3
TRH
GCH1
FGR
IQUB
HIGD1B
HIVEP2
MICAL1
ELN
CRNKL1
IFITM10
GGT6
FMNL3
COL6A3
ARHGAP10
MAPK7
BRIP1
KCNMA1
NDUFA4L2
CRYBA2
ERICH5
CATG00000057034.1
FAM104B
ARNT
AC136297.1
HIST1H1D
MRE11A
PSMF1
CXorf40A
ZDHHC23
GCSAML-AS1
COLGALT2
S100A16
PURG
CARS2
UXS1
RSU1
ILDR1
HES5
LARP1B
LIPA
SYBU
PLEKHH1
CCDC77
PCDHB2
SPRED3
DMRT2
PPY
ZNF28
SLC35A2
CNNM2
ZNF706
P2RX4
CATG00000083678.1
MTUS1
RP5-877J2.1
MFSD11
FAM177B
NR5A1
LIPC
SMAD7
TRIM37
PRKACB
RNF144A
TMEM263
GLIPR2
C1orf61
AC025335.1
NCR2
CCDC91
DCAF10
BTBD6
RBBP4
MAP2K5
OTOA
P2RX1
BARD1
ZNF480
LGALS12
ZNF365
TSC2
PPARG
KLK12
UMOD
USP44
PPP1R36
TPD52L1
NUDT7
FAM101A
WRAP73
LRIG2
TCIRG1
ZNF484
TYMP
CPSF3
RDM1
SATB1
OSBPL1A
LEF1
D2HGDH
RNLS
PPP1R12A
CATG00000015125.1
SLC6A2
KLRB1
PLCD1
KIF21A
PRDM2
ATP6V1E2
LKAAEAR1
CYBRD1
PLA2G4E
SIRPG
PAK6
CLUAP1
PIK3R6
DCAF13
STEAP2
PGAP2
SP140
SLAIN1
PANK1
SCIMP
TMEM235
STAU2
ANKMY1
RSPH6A
BEAN1
DUSP18
AFF2
SARDH
STRADA
SLC35F3
CTNNA2
NBPF6
TANC2
CATG00000047891.1
CIPC
ATAD3C
AQP6
CCHCR1
ROBO3
TMEM191C
TCTN1
C22orf42
NKD1
WRB
TRPV1
OPALIN
STAT5A
RUNX1T1
NPM2
C18orf32
GLUD1
CLCN2
TFPI
CEACAM4
SUPT5H
ROBO1
FANCC
IL17RB
BCAP31
CASC5
DYNLL2
MTFR1L
ZPBP
SNCA
SIL1
CATG00000102233.1
PEG3
C16orf78
BDNF
PPFIA2
CAMK2B
STK26
CHURC1
USH1C
ZNF618
CATG00000106275.1
CYSLTR2
ZNF285
TRIB1
PTN
B9D1
MUCL1
TRPM2
AP001055.1
KCNJ3
SHANK2
CEACAM19
NEK3
TMPRSS3
TRNT1
HACD2
FBLIM1
CATG00000039159.1
LARP7
TEX13A
AKR1B10
PPT2
IL4I1
FURIN
CBFA2T2
PPIL2
SMARCC2
HOXB9
ZNF385A
C22orf29
MRPL20
ZDHHC7
ACLY
MIDN
TIRAP
PSMB2
CAV2
TANGO2
AC007040.11
DCAF12
ZNF205
PUM1
DCTN1
TMEM41B
CDK14
EFCAB4B
NFYA
UFM1
ENTPD7
OR10G4
HTR3B
ACBD5
PPP4R2
ASH2L
WFIKKN2
FOXE1
MGAT3
CERKL
CCND3
CLEC12A
CATG00000017196.1
LMF1
COBL
SPATA3
ZNF540
IQCJ-SCHIP1
TTLL6
CXCL6
CIART
HSPB2
NRCAM
PAGE2
F2
SBK2
RNF145
CPO
CCDC107
CHKA
CH507-396I9.3
SGO1
DGKA
MROH2A
FRG2C
C1QC
CHRM2
PPP1R14A
SLC46A3
RARA
CRADD
WNK2
STK36
HELB
PLA2G2A
PLPPR2
ADORA1
