# Supplementary material for: RBM15-mediated N6-methyladenosine modification affects COVID-19 severity by regulating the expression of multitarget genes
Source: Cell Death Dis. 2021 Jul 23;12(8):732. doi: 10.1038/s41419-021-04012-z (PMC8298984; doi:10.1038/s41419-021-04012-z)
Supplement: Supplementary file 6 — Supplementary Table 3 [file 41419_2021_4012_MOESM6_ESM.xlsx]

## Sheet: Sheet1
Clinical and pathological characteristics
ID	Age(years)	Sex	Admission level	Hospitalized duration
N1	56	M	\	\
N2	56	F	\	\
N3	54	M	\	\
N4	71	M	\	\
N5	62	M	\	\
N6	62	F	\	\
N7	31	M	\	\
N8	41	F	\	\
N9	35	M	\	\
N10	76	F	\	\
N11	47	M	\	\
N12	49	F	\	\
N13	64	F	\	\
N14	45	F	\	\
N15	66	M	\	\
N16	28	M	\	\
N17	28	M	\	\
N18	34	F	\	\
N19	26	M	\	\
N20	26	M	\	\
M1	53	F	Floor	2
M2	55	M	Floor	2
M3	51	M	Floor	2
M4	46	M	Floor	4
M5	47	F	Floor	4
M6	56	M	Floor	2
M7	29	M	Floor	2
M8	46	M	Floor	4
M9	47	F	Floor	5
M10	64	F	Floor	3
M11	66	M	Floor	2
M12	66	M	Floor	2
M13	59	M	Floor	2
M14	59	M	Floor	2
M15	67	F	Floor	2
M16	13	M	Floor	2
M17	51	M	Floor	2
M18	39	M	Floor	2
M19	59	F	Floor	2
C1	54	M	ICU	9
C2	51	M	ICU	6
C3	60	M	ICU	4
C4	70	M	ICU	13
C5	52	M	ICU	4
C6	74	M	ICU	1
C7	74	M	ICU	2
C8	74	M	ICU	2
C9	74	M	ICU	4
C10	74	M	ICU	4
C11	74	M	ICU	4
C12	37	F	ICU	11
C13	73	M	ICU	5
C14	73	M	ICU	5
C15	73	M	ICU	6
C16	73	M	ICU	6
C17	72	M	ICU	16
C18	60	M	ICU	15
C19	60	M	ICU	4
C20	60	M	ICU	4
