# Supplementary material for: RBM15-mediated N6-methyladenosine modification affects COVID-19 severity by regulating the expression of multitarget genes
Source: Cell Death Dis. 2021 Jul 23;12(8):732. doi: 10.1038/s41419-021-04012-z (PMC8298984; doi:10.1038/s41419-021-04012-z)
Supplement: Supplementary file 7 — Supplementary Table 4 [file 41419_2021_4012_MOESM7_ESM.xlsx]

## Sheet: Sheet1
	qPCR primers
	GENE	5‘-3’	3‘-5’
	PDE4D	ACCATTACCATGCTGATGTGGCCT	ACACAGCCTCCAAAGCAGGTG
	TSLP	ATGTTCGCCATGAAAACTAAGGC	GCGACGCCACAATCCTTGTA
	IL17RB	ATGTCGCTCGTGCTGCTAAG	AGCCACATTGAACGGTCGG
	SOCS1	TTTTCGCCCTTAGCGTGAAGA	GAGGCAGTCGAAGCTCTCG
	DDX3X	AGCAGTTTTGGATCTCGTAGTG	ACTGTTTCCACCACGTTCAAAT
	TRIB1	GCTGCAAGGTGTTTCCCATTA	TCCCCAAAGTCCTTCTCAAAGA
	CASP1	TTTCCGCAAGGTTCGATTTTCA	GGCATCTGCGCTCTACCATC
	CASP5	TCACCTGCCTGCAAGGAATG	TCTTTTCGTCAACCACAGTGTAG
